# Supplementary material for: Overexpression of Homer1a in the basal and lateral amygdala impairs fear conditioning and induces an autism-like social impairment
Source: Mol Autism. 2016 Feb 29;7:16. doi: 10.1186/s13229-016-0077-9 (PMC4770673; doi:10.1186/s13229-016-0077-9)
Supplement: Additional file 2: — Table of microarray data from VPA exposed rats compared to saline exposed control animals . Gene lists were created based on the criteria that the gene must exhibit an average fold difference of 1.5 fold or greater in pair wise comparisons between VPA and saline amygdala samples with a t-test p-value of p < 0.05. Microarray data listed, with Probe ID, Gene symbol, Gene name, etc. (XLSX 16 kb) [file 13229_2016_77_MOESM2_ESM.xlsx]

## Sheet: Microarray Genes
Probe Set ID	Gene Symbol	Gene Name	Relation to ASD	p	Fold Change (abs)	Regulation	Accession #
1379772_at	Aplnr	apelin receptor	N/A	0.0260689	1.65983	down	BG371624
1368945_at	Bmp2	bone morphogenetic protein 2	N/A	0.0283655	1.77225	down	NM_017178
1385158_at	Chmp1b	chromatin modifying protein 1B	Martin J et al., 2014	4.28338e-05	1.94432	down	BI301125
1368419_at	Cp	ceruloplasmin	N/A	0.0396145	1.59836	down	AF202115
1381252_at	Eri2	exoribonuclease 2	N/A	0.0367366	1.60371	down	BE098160
1368353_at	Gfap	glial fibrillary acidic protein	Laurence JA et al., 2005, Ahlsén G et al., 1993	0.0485799	1.5	down	NM_017009
1374367_at	Grxcr1	glutaredoxin, cysteine rich 1	Main PA et al.,2012	0.0421174	1.51233	down	BF419840
1380824_at	Hook3	Hook homolog 3 (Drosophila)		0.00870308	1.59753	down	AI501458
1387348_at	Igfbp5	insulin-like growth factor binding protein 5	Ramsey JM et al., 2013	0.018169	1.8349	down	BE113270
1379615_at	Klhdc5	kelch domain containing 5	N/A	1.67596e-05	1.78081	down	AI011501
1367887_at	Lcat	lecithin cholesterol acyltransferase	N/A	0.0330397	1.78441	down	NM_017024
1395663_at	Mall	mal, T-cell differentiation protein-like	N/A	0.0154369	1.60797	down	BM390763
1373410_at	Mef2c	myocyte enhancer factor 2C	Novara et al., 2010; Neale et al., 2012)	0.0186133	1.59428	down	BE104219
1391600_at	Mga	MAX gene associated	N/A	0.0342711	1.74991	down	BE118049
1385387_at	Nkx2-2	NK2 homeobox 2	N/A	0.041851	1.51836	down	AA925143
1378310_at	Nmb	neuromedin B	N/A	0.0411187	1.50343	down	BG669018
1374959_at	Nqo2	NAD(P)H dehydrogenase, quinone 2	N/A	0.0006027	2.224	down	AA945624
1380641_at	Pcdhb6	protocadherin beta 6	N/A	0.00626159	1.59643	down	BF406179
1385491_at	Pnmal2	PNMA-like 2	N/A	0.0408344	1.79347	down	BF403514
1380683_at	Ptprd	protein tyrosine phosphatase, receptor type, D	N/A	0.00171351	1.56426	down	BE107433
1393476_at	RGD1309310	Similar to mKIAA0195 protein	N/A	0.0132054	1.87847	down	AI717594
1395944_at	RGD1310778	similar to Putative protein C21orf45	N/A	0.0139776	2.60069	down	AI548667
1367957_at	Rgs3	regulator of G-protein signaling 3	N/A	0.00247045	1.54001	down	NM_019340
1377061_at	Rics	Rho GTPase-activating protein	N/A	0.00166074	1.56395	down	BE097238
1393547_at	Rnf182	ring finger protein 182	N/A	0.0383426	2.08292	down	BE101549
1384263_at	Tmem161b	transmembrane protein 161B	N/A	0.0386152	1.52204	down	AI072473
1373401_at	Tnc	Tenascin C	N/A	0.0158517	1.60357	down	AI176034
1382984_at	Tor1b	torsin family 1, member B	N/A	0.00044272	1.62599	down	AI073272
1393083_at	Tox	Thymocyte selection-associated high mobility group box	N/A	0.00385209	1.56328	down	AI102529
1377778_at	Vof16	ischemia related factor vof-16	N/A	0.011133	1.7249	down	BE107282
1394849_at	Zbtb20	zinc finger and BTB domain containing 20	Molin et al., 2012; Shuvarikov et al., 2013	0.0157746	1.52249	down	BF402012
1379852_at	Znf512b	Zinc finger protein 512B	N/A	0.0274558	1.56714	down	AW527227
1385453_at	Znf536	zinc finger protein 536	N/A	0.00907947	1.53271	down	AI145167
1397400_at	Draxin	dorsal inhibitory axon guidance protein	N/A	0.0176238	1.9253	down	BM391846
1375655_at	Creb1	cAMP responsive element binding protein	N/A	0.0114108	1.83226	down	BE107208
1390659_at	Cd44	Cd44 molecule,, transcript variant X8, mRNA	(Hu et al., 2006)	0.0325027	1.64987	down	BI302830
1385043_at	Inadl	InaD-like (Drosophila)	Kenny et al., 2013	0.0432768	1.62714	down	AA924649
1380200_at	Zeb1	zinc finger E-box binding homeobox 1	N/A	0.0179503	1.61971	down	AI102906
1382712_at	Pfkfb2	6-phosphofructo-2-kinase/fructose-2,6-biphosphatase 2	N/A	0.0039368	1.59067	down	AI044245
1391687_at	Dtna	dystrobrevin, alpha, transcript variant X5	Batista-Brito R etal., 2008	0.0213593	1.55336	down	AI228002
1379126_at	Prune2	prune homolog 2 (Drosophila) transcript variant X2, mRNA	Vaags et al., 2012	0.0382707	1.54047	down	AI555608
1376873_at	Cbln1	cerebellin 1 precursor	N/A	0.0338194	1.58624	up	AI227829
1390128_at	Chmp1b	chromatin modifying protein 1B	N/A	0.0395462	1.86546	up	BF557618
1388973_at	Col9a1	collagen, type IX, alpha 1	N/A	0.0355215	1.67488	up	BM388861
1367631_at	Ctgf	connective tissue growth factor	Steeb H et al., 2014	0.0263195	2.59873	up	NM_022266
1376780_at	Fam103a1	family with sequence similarity 103, member A1	N/A	0.0309291	3.69337	up	AI172311
1373882_at	Figf	c-fos induced growth factor	N/A	0.0281278	1.90378	up	AI170324
1388401_at	Flnb	filamin, beta	N/A	0.00809346	1.53967	up	BI296155
1387877_at	Ftcd	formiminotransferase cyclodeaminase	N/A	0.0218894	1.58836	up	BE096729
1372273_at	Gypc	glycophorin C (Gerbich blood group)	N/A	0.0159632	1.50065	up	AA944212
1370997_at	Homer1a	homer homolog 1a (Drosophila)	Kelleher RJ 3rd et al. 2012, Fatemi SH et al., 2013	0.030454	2.05423	up	AF030088
1370454_at	Homer1a	homer homolog 1a (Drosophila)	Kelleher RJ 3rd et al. 2012, Fatemi SH et al., 2013	0.022818	1.51398	up	AB003726
1393738_s_at	Mfhas1	malignant fibrous histiocytoma amplified sequence 1	N/A	0.0339526	1.58385	up	AI136864
1391315_at	RGD1562174	similar to mKIAA1450 protein	N/A	0.0155567	1.63848	up	BM386843
1367802_at	Sgk1	serum/glucocorticoid regulated kinase 1	Nuber UA et a.,l 2005	0.0244317	1.76235	up	NM_019232
1383517_at	LOC103690327	Rattus norvegicus disks large homolog 5-like	Li et al., 2014	0.00897218	2.44987	up	AA998001
1383864_at	Ogfrl1	opioid growth factor receptor-like 1	N/A	0.00543618	2.05712	up	BF412512
1383242_a_at	Cebpa	CCAAT/enhancer binding protein (C/EBP), alpha,, transcript variant 1, mRNA	N/A	0.0299624	1.58142	up	BF561222
1368987_at	Gfy	golgi-associated, olfactory signaling regulator	N/A	0.0491304	1.56512	up	BF567766
1379879_at	LOC102553001	zinc finger protein 431-like (LOC102553001), mRNA	N/A	0.0257327	1.55944	up	AI411294
